# Supplementary material for: Bio-Engineered Scaffolds Derived from Decellularized Human Esophagus for Functional Organ Reconstruction
Source: Cells. 2022 Sep 20;11(19):2945. doi: 10.3390/cells11192945 (PMC9563623; doi:10.3390/cells11192945)
Supplement: Supplementary file 1 [file cells-11-02945-s001.zip]

Archive with 1 entries (1 files):
- cells-1896393-supplementary.pdf
